# Supplementary material for: Structure of cyanobacterial photosystem I complexed with ferredoxin at 1.97 Å resolution
Source: Commun Biol. 2022 Sep 12;5:951. doi: 10.1038/s42003-022-03926-4 (PMC9467995; doi:10.1038/s42003-022-03926-4)
Supplement: Supplementary file 4 — Supplementary Data 1 [file 42003_2022_3926_MOESM4_ESM.xlsx]

## Sheet: Sheet1
Time	Power		Molar ratio	DeltaH
2	-0.000116		0.641088	1015.03
2.01667	-0.000665		1.18102	975.009
2.03333	0.000672		1.72613	1016.74
2.05	0.000329		2.2764	888.581
2.06667	0.000335		2.83185	621.638
2.08333	0.000289		3.39248	453.296
2.1	-3e-05		3.95827	230.428
2.11667	-0.000305		4.52923	33.766
2.13333	-0.000498		5.10537	-89.042
2.15	-0.000545		5.68668	-39.091
2.16667	-0.000406		6.27316	45.928
2.18333	-0.00041		6.86482	-37.338
2.2	-0.000558		7.46164	-29.284
2.21667	-0.00096		8.06364	37.714
2.23333	-0.001362		8.67081	41.379
2.25	-0.000218		9.28315	-26.183
2.26667	-0.000441		9.90067	132.428
2.28333	-0.000189		10.5234	96.726
2.3	0.000756
2.31667	3.9e-05
2.33333	0.00014
2.35	0.000451
2.36667	0.001112
2.38333	0.001154
2.4	0.000373
2.41667	0.000464
2.43333	-5.2e-05
2.45	-0.000788
2.46667	-0.000686
2.48333	-0.000599
2.5	-0.000567
2.51667	-0.00072
2.53333	-0.000807
2.55	-0.000679
2.56667	-0.000364
2.58333	-4.4e-05
2.6	0.000241
2.61667	0.000384
2.63333	0.000522
2.65	0.000547
2.66667	0.00055
2.68333	0.00054
2.7	0.000636
2.71667	0.00062
2.73333	0.0008
2.75	0.000818
2.76667	0.000585
2.78333	0.000478
2.8	0.00046
2.81667	0.00042
2.83333	0.000226
2.85	0.000292
2.86667	0.000304
2.88333	0.000596
2.9	0.000604
2.91667	0.000511
2.93333	0.000266
2.95	-2.1e-05
2.96667	-0.000282
2.98333	-0.000193
3	-0.000297
3.01667	-0.000313
3.03333	-0.000321
3.05	-0.000351
3.06667	-0.000634
3.08333	-0.000529
3.1	-0.000376
3.11667	-0.000285
3.13333	-5.6e-05
3.15	0.000161
3.16667	0.000436
3.18333	0.000388
3.2	9.9e-05
3.21667	-0.000173
3.23333	-0.000137
3.25	3.9e-05
3.26667	9.2e-05
3.28333	-7.6e-05
3.3	-0.000116
3.31667	-0.000368
3.33333	-0.000371
3.35	-0.000476
3.36667	-0.000452
3.38333	-0.000219
3.4	-0.000386
3.41667	-0.001024
3.43333	-0.001184
3.45	-0.000886
3.46667	-0.002117
3.48333	-0.003348
3.5	-0.00246
3.51667	-0.000261
3.53333	0.004488
3.55	0.032484
3.56667	0.066683
3.58333	0.09475
3.6	0.12149
3.61667	0.131349
3.63333	0.12168
3.65	0.107162
3.66667	0.075454
3.68333	0.057727
3.7	0.04521
3.71667	0.037717
3.73333	0.032804
3.75	0.033424
3.76667	0.032776
3.78333	0.029658
3.8	0.026932
3.81667	0.02185
3.83333	0.01511
3.85	0.012932
3.86667	0.015067
3.88333	0.013594
3.9	0.011065
3.91667	0.009738
3.93333	0.011425
3.95	0.013035
3.96667	0.014348
3.98333	0.014735
4	0.013736
4.01667	0.012531
4.03333	0.011929
4.05	0.011141
4.06667	0.010388
4.08333	0.0101
4.1	0.010495
4.11667	0.010356
4.13333	0.009641
4.15	0.008891
4.16667	0.008026
4.18333	0.007096
4.2	0.006512
4.21667	0.005534
4.23333	0.004351
4.25	0.003083
4.26667	0.001781
4.28333	0.000865
4.3	0.000125
4.31667	-0.000728
4.33333	-0.001417
4.35	-0.0019
4.36667	-0.002388
4.38333	-0.002687
4.4	-0.002327
4.41667	-0.001746
4.43333	-0.001221
4.45	-0.00097
4.46667	-0.001081
4.48333	-0.001608
4.5	-0.001972
4.51667	-0.001886
4.53333	-0.001589
4.55	-0.001712
4.56667	-0.001361
4.58333	-0.001567
4.6	-0.001709
4.61667	-0.000841
4.63333	-0.000609
4.65	-0.000578
4.66667	0.000246
4.68333	-0.000183
4.7	-0.000478
4.71667	-0.00053
4.73333	-0.000469
4.75	-0.000793
4.76667	-0.000873
4.78333	-0.000935
4.8	-0.000987
4.81667	-0.000598
4.83333	0.000163
4.85	0.000355
4.86667	0.000428
4.88333	0.000694
4.9	0.000589
4.91667	-0.000168
4.93333	7.4e-05
4.95	-0.000289
4.96667	0.000286
4.98333	-6.2e-05
5	0.000124
5.01667	1.6e-05
5.03333	0.000556
5.05	0.001001
5.06667	0.000992
5.08333	-1.7e-05
5.1	0.00057
5.11667	0.001382
5.13333	0.000355
5.15	0.000567
5.16667	0.001275
5.18333	0.000604
5.2	0.00048
5.21667	0.000322
5.23333	0.000496
5.25	0.000293
5.26667	0.000674
5.28333	0.000955
5.3	-0.000588
5.31667	-0.000521
5.33333	-0.000524
5.35	-0.000329
5.36667	-0.000445
5.38333	-0.000632
5.4	-0.000539
5.41667	-0.000475
5.43333	-0.000168
5.45	0.000165
5.46667	-0.000443
5.48333	-0.000866
5.5	-0.000794
5.51667	-0.000763
5.53333	-0.000774
5.55	-0.000737
5.56667	5.7e-05
5.58333	0.000431
5.6	-0.000159
5.61667	6.3e-05
5.63333	5.7e-05
5.65	0.000183
5.66667	-6.8e-05
5.68333	0.000111
5.7	-2e-06
5.71667	-7.4e-05
5.73333	-1.4e-05
5.75	0.00027
5.76667	-0.000167
5.78333	-0.000154
5.8	-0.000885
5.81667	-0.000392
5.83333	6.3e-05
5.85	-0.000171
5.86667	9.7e-05
5.88333	-0.000149
5.9	-0.000593
5.91667	-0.000605
5.93333	-0.000159
5.95	-0.000311
5.96667	-0.000599
5.98333	-0.000589
6	-0.000469
6.01667	-0.000322
6.03333	-0.0006
6.05	-0.000693
6.06667	-0.000254
6.08333	0.000209
6.1	0.000135
6.11667	3e-06
6.13333	-0.000106
6.15	-0.000201
6.16667	-0.000231
6.18333	-0.000349
6.2	-0.000432
6.21667	-0.000642
6.23333	-0.000838
6.25	-0.00091
6.26667	-0.000887
6.28333	-0.00103
6.3	-0.00077
6.31667	-0.000224
6.33333	-0.000634
6.35	-0.000468
6.36667	-0.000375
6.38333	-0.001166
6.4	-0.001706
6.41667	-0.0013
6.43333	-0.001083
6.45	0.004915
6.46667	-0.001037
6.48333	-0.000166
6.5	0.000865
6.51667	-0.000642
6.53333	0.009839
6.55	0.028065
6.56667	0.02951
6.58333	0.027699
6.6	0.029203
6.61667	0.042119
6.63333	0.060837
6.65	0.080413
6.66667	0.095422
6.68333	0.102525
6.7	0.098731
6.71667	0.087949
6.73333	0.07968
6.75	0.065301
6.76667	0.05187
6.78333	0.042081
6.8	0.034724
6.81667	0.029758
6.83333	0.026094
6.85	0.024341
6.86667	0.022667
6.88333	0.021882
6.9	0.021375
6.91667	0.02019
6.93333	0.018304
6.95	0.01643
6.96667	0.014574
6.98333	0.012422
7	0.011202
7.01667	0.010573
7.03333	0.009771
7.05	0.008279
7.06667	0.006885
7.08333	0.00568
7.1	0.004563
7.11667	0.0037
7.13333	0.002744
7.15	0.001945
7.16667	0.001044
7.18333	0.00034
7.2	-0.000238
7.21667	-0.000438
7.23333	-0.000661
7.25	-0.00078
7.26667	-0.000861
7.28333	0.000245
7.3	0.000505
7.31667	-0.000439
7.33333	-0.000497
7.35	-0.00029
7.36667	-0.000566
7.38333	-0.000514
7.4	-0.000301
7.41667	-0.000456
7.43333	-0.001311
7.45	-0.001418
7.46667	-0.001225
7.48333	-0.001025
7.5	-0.000667
7.51667	-0.000534
7.53333	-0.000415
7.55	-0.000409
7.56667	-0.000266
7.58333	-0.000264
7.6	-0.000223
7.61667	7.4e-05
7.63333	0.000319
7.65	0.000492
7.66667	0.000613
7.68333	0.000602
7.7	0.000385
7.71667	0.00025
7.73333	2.3e-05
7.75	-0.000285
7.76667	-0.000365
7.78333	-0.000195
7.8	-9.6e-05
7.81667	-0.000104
7.83333	-0.000144
7.85	0.000156
7.86667	0.000296
7.88333	0.000426
7.9	0.000346
7.91667	0.000356
7.93333	0.000307
7.95	-1.7e-05
7.96667	-0.000171
7.98333	-0.000456
8	-0.00047
8.01667	-0.000413
8.03333	0.000285
8.05	0.000723
8.06667	-0.000141
8.08333	-0.000518
8.1	-0.000172
8.11667	0.00011
8.13333	-0.000419
8.15	-0.000753
8.16667	-0.000856
8.18333	-0.000665
8.2	-0.000511
8.21667	-0.000364
8.23333	-0.000106
8.25	-0.000217
8.26667	-0.000477
8.28333	-0.001106
8.3	-0.000368
8.31667	0.000365
8.33333	0.000314
8.35	-0.000255
8.36667	-9e-05
8.38333	-0.000763
8.4	-0.000507
8.41667	-7.5e-05
8.43333	-0.000577
8.45	0.000108
8.46667	0.000595
8.48333	0.000783
8.5	0.000314
8.51667	-0.000202
8.53333	-0.000329
8.55	-0.000362
8.56667	-0.000562
8.58333	-0.000589
8.6	-0.000163
8.61667	-0.000102
8.63333	-0.000316
8.65	0.00017
8.66667	-3.8e-05
8.68333	5.1e-05
8.7	-7.6e-05
8.71667	-5.4e-05
8.73333	0.000226
8.75	-2e-06
8.76667	-0.000352
8.78333	-0.000378
8.8	0.00061
8.81667	0.000415
8.83333	0.000263
8.85	7.3e-05
8.86667	-0.000173
8.88333	4.3e-05
8.9	0.000243
8.91667	0.000273
8.93333	0.000166
8.95	0.00048
8.96667	0.000417
8.98333	0.000214
9	-1.7e-05
9.01667	-9.5e-05
9.03333	-0.000132
9.05	-0.000306
9.06667	-0.00046
9.08333	-0.000583
9.1	-0.000475
9.11667	1.4e-05
9.13333	0.000306
9.15	0.000656
9.16667	0.000998
9.18333	0.001319
9.2	0.00127
9.21667	0.000949
9.23333	0.000619
9.25	0.000343
9.26667	0.000414
9.28333	0.000406
9.3	-0.000755
9.31667	-0.000221
9.33333	-0.000355
9.35	-0.000328
9.36667	-0.000308
9.38333	-0.000118
9.4	-0.000973
9.41667	-0.001979
9.43333	-0.001589
9.45	-0.003845
9.46667	-0.002325
9.48333	-0.000786
9.5	-0.001159
9.51667	-0.001534
9.53333	-0.000381
9.55	0.007469
9.56667	0.016428
9.58333	0.026384
9.6	0.035318
9.61667	0.062727
9.63333	0.083443
9.65	0.096429
9.66667	0.104361
9.68333	0.105432
9.7	0.095941
9.71667	0.081718
9.73333	0.069421
9.75	0.055511
9.76667	0.043079
9.78333	0.031296
9.8	0.024052
9.81667	0.020976
9.83333	0.016929
9.85	0.013497
9.86667	0.011922
9.88333	0.010687
9.9	0.01047
9.91667	0.010381
9.93333	0.009612
9.95	0.008822
9.96667	0.008626
9.98333	0.008072
10	0.007446
10.0167	0.006799
10.0333	0.006071
10.05	0.005323
10.0667	0.004553
10.0833	0.003765
10.1	0.003469
10.1167	0.003003
10.1333	0.002556
10.15	0.001859
10.1667	0.00127
10.1833	0.000582
10.2	1.7e-05
10.2167	-0.00028
10.2333	-0.000505
10.25	-0.000662
10.2667	-0.000699
10.2833	-0.000365
10.3	-0.000202
10.3167	-0.000241
10.3333	-0.000483
10.35	-0.000636
10.3667	-0.000328
10.3833	0.00016
10.4	0.00058
10.4167	0.000538
10.4333	0.000428
10.45	0.000548
10.4667	0.000498
10.4833	0.00058
10.5	0.000552
10.5167	0.000676
10.5333	0.00107
10.55	0.001264
10.5667	0.001544
10.5833	0.001632
10.6	0.001292
10.6167	0.000981
10.6333	0.000802
10.65	0.000682
10.6667	0.000684
10.6833	0.000722
10.7	0.000346
10.7167	-0.00012
10.7333	-0.000126
10.75	2.7e-05
10.7667	6.9e-05
10.7833	-0.000189
10.8	-0.000386
10.8167	-0.000661
10.8333	-0.000826
10.85	-0.001023
10.8667	-0.001262
10.8833	-0.001542
10.9	-0.001673
10.9167	-0.001702
10.9333	-0.001563
10.95	-0.001656
10.9667	-0.00146
10.9833	-0.001095
11	-0.000912
11.0167	-0.00063
11.0333	-0.000269
11.05	-0.000366
11.0667	-0.000553
11.0833	-0.000892
11.1	-0.00091
11.1167	-0.000849
11.1333	-0.000727
11.15	-0.00027
11.1667	0.00032
11.1833	0.000812
11.2	0.001164
11.2167	-1.5e-05
11.2333	-3.5e-05
11.25	-0.000575
11.2667	0.00032
11.2833	-4.3e-05
11.3	0.000404
11.3167	6.1e-05
11.3333	0.000218
11.35	-0.000246
11.3667	0.000524
11.3833	-0.000508
11.4	-5.4e-05
11.4167	-2e-06
11.4333	-0.00034
11.45	-0.000417
11.4667	-0.000263
11.4833	8.2e-05
11.5	-0.000235
11.5167	-0.000738
11.5333	0.000198
11.55	0.000133
11.5667	-0.000204
11.5833	-0.00054
11.6	-0.000698
11.6167	-0.000618
11.6333	-0.00062
11.65	-0.000595
11.6667	-0.000611
11.6833	-0.000622
11.7	-0.000585
11.7167	-0.000402
11.7333	-2.4e-05
11.75	0.000133
11.7667	-2.8e-05
11.7833	-0.000684
11.8	-0.000585
11.8167	-0.000322
11.8333	-0.000305
11.85	2.6e-05
11.8667	0.000174
11.8833	-0.000138
11.9	-0.000767
11.9167	0.001379
11.9333	0.000368
11.95	-0.000181
11.9667	-6e-05
11.9833	0.001051
12	0.001601
12.0167	0.000422
12.0333	0.000914
12.05	5e-05
12.0667	-0.000128
12.0833	-0.000389
12.1	-0.000188
12.1167	-0.000891
12.1333	-0.000199
12.15	-0.000612
12.1667	-0.000171
12.1833	4.9e-05
12.2	-0.000252
12.2167	-0.000641
12.2333	-0.001045
12.25	-0.000457
12.2667	-0.000942
12.2833	-0.000554
12.3	0.000425
12.3167	0.000302
12.3333	0.000538
12.35	0.000194
12.3667	-0.000318
12.3833	-0.000319
12.4	-0.001769
12.4167	-0.00637
12.4333	-0.002368
12.45	0.045061
12.4667	-0.000495
12.4833	6e-06
12.5	9.1e-05
12.5167	0.000455
12.5333	0.00739
12.55	0.013311
12.5667	0.004601
12.5833	-0.001543
12.6	0.014361
12.6167	0.026897
12.6333	0.029532
12.65	0.041928
12.6667	0.056532
12.6833	0.064867
12.7	0.064514
12.7167	0.054397
12.7333	0.041967
12.75	0.034073
12.7667	0.025487
12.7833	0.013787
12.8	0.008992
12.8167	0.007329
12.8333	0.005917
12.85	0.005548
12.8667	0.006372
12.8833	0.007341
12.9	0.007171
12.9167	0.006904
12.9333	0.006477
12.95	0.006036
12.9667	0.004916
12.9833	0.004205
13	0.003854
13.0167	0.003654
13.0333	0.003501
13.05	0.003373
13.0667	0.002884
13.0833	0.002233
13.1	0.001759
13.1167	0.001471
13.1333	0.000959
13.15	0.000562
13.1667	0.000999
13.1833	0.002114
13.2	0.001307
13.2167	0.002271
13.2333	0.001745
13.25	0.001957
13.2667	0.002545
13.2833	0.0025
13.3	0.001912
13.3167	0.00196
13.3333	0.002187
13.35	0.001872
13.3667	0.00209
13.3833	0.00164
13.4	0.002619
13.4167	0.001541
13.4333	0.001649
13.45	0.002293
13.4667	0.001483
13.4833	0.001083
13.5	-0.00042
13.5167	0.000338
13.5333	-5.8e-05
13.55	-0.000334
13.5667	-0.000467
13.5833	-0.000254
13.6	-0.000337
13.6167	-0.000346
13.6333	-0.000327
13.65	8e-06
13.6667	0.000491
13.6833	0.000849
13.7	0.000428
13.7167	0.000148
13.7333	0.000263
13.75	0.000316
13.7667	-0.00053
13.7833	-0.000158
13.8	-0.000682
13.8167	-0.000759
13.8333	-0.000444
13.85	-0.000291
13.8667	-0.000329
13.8833	-0.000287
13.9	-0.000519
13.9167	0.000981
13.9333	0.001007
13.95	0.001331
13.9667	0.001015
13.9833	0.000605
14	0.00035
14.0167	0.000121
14.0333	-0.00046
14.05	-0.000855
14.0667	-0.001023
14.0833	-0.001123
14.1	0.000237
14.1167	-0.000221
14.1333	-0.000171
14.15	-0.000257
14.1667	1.3e-05
14.1833	5e-05
14.2	0.000414
14.2167	0.000152
14.2333	0.000585
14.25	0.000306
14.2667	-5e-06
14.2833	0.000179
14.3	9e-06
14.3167	0.000648
14.3333	0.000295
14.35	0.00031
14.3667	0.000368
14.3833	0.00015
14.4	-8.3e-05
14.4167	-8.6e-05
14.4333	-0.000616
14.45	-0.000293
14.4667	-0.000686
14.4833	-0.000392
14.5	-0.000921
14.5167	-0.000645
14.5333	-0.001283
14.55	-0.000527
14.5667	6.5e-05
14.5833	-0.000455
14.6	-0.000271
14.6167	-3.2e-05
14.6333	-0.000331
14.65	-0.000385
14.6667	0.000124
14.6833	0.001215
14.7	-0.001093
14.7167	-0.000622
14.7333	1.3e-05
14.75	-0.000838
14.7667	-0.000742
14.7833	-0.000667
14.8	-0.000759
14.8167	-0.000708
14.8333	-0.000311
14.85	-0.000336
14.8667	-1.1e-05
14.8833	-0.000383
14.9	0.000623
14.9167	1.1e-05
14.9333	-0.00049
14.95	0.000515
14.9667	-0.000376
14.9833	-0.000243
15	-1.1e-05
15.0167	-0.000166
15.0333	-0.000152
15.05	-0.00024
15.0667	-0.001631
15.0833	-0.000423
15.1	-0.000625
15.1167	-0.000845
15.1333	-0.000739
15.15	-0.000816
15.1667	-0.000696
15.1833	-0.000936
15.2	-0.000943
15.2167	5.3e-05
15.2333	0.000205
15.25	-0.000266
15.2667	8.7e-05
15.2833	-0.000957
15.3	-0.000407
15.3167	-2e-05
15.3333	0.000384
15.35	0.000493
15.3667	0.000488
15.3833	8.7e-05
15.4	-0.000459
15.4167	-0.00086
15.4333	-0.001625
15.45	-0.002352
15.4667	-0.003064
15.4833	-0.004092
15.5	-0.006134
15.5167	-0.006501
15.5333	-0.003184
15.55	0.00225
15.5667	0.013372
15.5833	0.022919
15.6	0.026841
15.6167	0.03305
15.6333	0.045523
15.65	0.050502
15.6667	0.050287
15.6833	0.054891
15.7	0.04756
15.7167	0.035884
15.7333	0.025315
15.75	0.012722
15.7667	0.006865
15.7833	0.002194
15.8	0.002011
15.8167	0.001056
15.8333	0.000635
15.85	0.001512
15.8667	0.002995
15.8833	0.003974
15.9	0.00374
15.9167	0.004245
15.9333	0.004525
15.95	0.003583
15.9667	0.002057
15.9833	0.001799
16	0.002817
16.0167	0.003133
16.0333	0.002636
16.05	0.001947
16.0667	0.001735
16.0833	0.00132
16.1	0.001053
16.1167	0.000733
16.1333	0.00013
16.15	-0.000444
16.1667	-0.000591
16.1833	-0.00088
16.2	-0.001321
16.2167	-0.001565
16.2333	-0.001801
16.25	-0.001949
16.2667	-0.001809
16.2833	-0.001602
16.3	-0.001497
16.3167	-0.001653
16.3333	-0.001841
16.35	-0.001632
16.3667	-0.001033
16.3833	-0.000488
16.4	-0.000333
16.4167	-0.00015
16.4333	-3.9e-05
16.45	6.2e-05
16.4667	7.1e-05
16.4833	0.000419
16.5	0.000876
16.5167	0.000912
16.5333	0.000877
16.55	0.000581
16.5667	0.000205
16.5833	-0.000103
16.6	-0.000171
16.6167	-0.000479
16.6333	-0.000295
16.65	-8.1e-05
16.6667	0.000132
16.6833	0.000103
16.7	0.000114
16.7167	3.4e-05
16.7333	0.000334
16.75	0.000214
16.7667	-9e-06
16.7833	-1.2e-05
16.8	0.000203
16.8167	1.7e-05
16.8333	-0.000199
16.85	-0.000437
16.8667	-0.000234
16.8833	0.000273
16.9	0.000449
16.9167	0.000782
16.9333	0.000886
16.95	0.001079
16.9667	0.001069
16.9833	0.001302
17	0.001314
17.0167	0.001225
17.0333	0.001006
17.05	0.000785
17.0667	0.000305
17.0833	7.2e-05
17.1	-0.000112
17.1167	-0.000314
17.1333	-0.000407
17.15	-2.2e-05
17.1667	0.000391
17.1833	0.000643
17.2	0.000555
17.2167	0.000524
17.2333	0.000324
17.25	-4.9e-05
17.2667	-0.000843
17.2833	5e-05
17.3	-2.4e-05
17.3167	-0.000499
17.3333	6.6e-05
17.35	-0.000432
17.3667	7.8e-05
17.3833	0.000663
17.4	0.000736
17.4167	0.000638
17.4333	0.000609
17.45	0.000208
17.4667	-0.000225
17.4833	-0.00046
17.5	-0.000756
17.5167	-0.001122
17.5333	-0.001158
17.55	-0.000845
17.5667	-0.000322
17.5833	3.7e-05
17.6	-9.5e-05
17.6167	-0.000327
17.6333	-0.000479
17.65	-0.00097
17.6667	-0.00107
17.6833	-0.001159
17.7	-0.000642
17.7167	-0.000356
17.7333	-0.000179
17.75	0.00019
17.7667	0.000492
17.7833	0.000526
17.8	0.000392
17.8167	7.6e-05
17.8333	4.9e-05
17.85	4.6e-05
17.8667	0.000356
17.8833	0.00065
17.9	0.000579
17.9167	0.000192
17.9333	-9.7e-05
17.95	-0.000106
17.9667	-0.000252
17.9833	-0.000501
18	-0.000614
18.0167	-0.000812
18.0333	-0.000846
18.05	-0.000717
18.0667	-0.000472
18.0833	-1.9e-05
18.1	0.0003
18.1167	0.000495
18.1333	0.000437
18.15	0.000386
18.1667	0.00046
18.1833	0.00046
18.2	0.000237
18.2167	0.000262
18.2333	0.000744
18.25	0.000894
18.2667	0.000701
18.2833	0.000665
18.3	0.000865
18.3167	0.000942
18.3333	0.001007
18.35	0.001081
18.3667	0.001601
18.3833	0.001719
18.4	0.002003
18.4167	0.002155
18.4333	0.002172
18.45	0.002147
18.4667	0.002808
18.4833	0.003025
18.5	0.001098
18.5167	0.000477
18.5333	-0.001226
18.55	-0.005808
18.5667	-0.005104
18.5833	0.009563
18.6	0.030486
18.6167	0.05161
18.6333	0.060909
18.65	0.058066
18.6667	0.048802
18.6833	0.039781
18.7	0.029541
18.7167	0.022673
18.7333	0.015026
18.75	0.00443
18.7667	-0.005218
18.7833	-0.012088
18.8	-0.016138
18.8167	-0.017299
18.8333	-0.01587
18.85	-0.013602
18.8667	-0.011436
18.8833	-0.009823
18.9	-0.008604
18.9167	-0.006178
18.9333	-0.003413
18.95	-0.002352
18.9667	-0.002285
18.9833	-0.00244
19	-0.002311
19.0167	-0.002076
19.0333	-0.001766
19.05	-0.001651
19.0667	-0.001781
19.0833	0.000393
19.1	2.8e-05
19.1167	0.00012
19.1333	0.000617
19.15	0.000107
19.1667	0.000161
19.1833	0.000475
19.2	-0.00022
19.2167	0.000157
19.2333	-9.9e-05
19.25	0.000242
19.2667	0.000564
19.2833	-2.3e-05
19.3	0.00059
19.3167	-3.9e-05
19.3333	0.00014
19.35	-0.000281
19.3667	-0.000324
19.3833	-0.000161
19.4	0.000149
19.4167	0.000302
19.4333	0.000413
19.45	0.00032
19.4667	0.000282
19.4833	0.000628
19.5	0.00105
19.5167	0.00136
19.5333	0.001386
19.55	0.001221
19.5667	0.001063
19.5833	0.000782
19.6	0.000475
19.6167	0.000545
19.6333	0.000374
19.65	4.1e-05
19.6667	6.7e-05
19.6833	0.000161
19.7	0.000114
19.7167	0.00015
19.7333	0.000257
19.75	0.000185
19.7667	0.00014
19.7833	0.000426
19.8	0.00064
19.8167	0.000575
19.8333	0.000478
19.85	0.000274
19.8667	4.9e-05
19.8833	-0.000166
19.9	-0.000392
19.9167	-0.000358
19.9333	-0.000214
19.95	-0.000454
19.9667	-0.000575
19.9833	-0.000226
20	3.4e-05
20.0167	0.000112
20.0333	-2e-05
20.05	-0.000283
20.0667	-0.000448
20.0833	-0.000635
20.1	-0.000863
20.1167	-0.001201
20.1333	-0.00115
20.15	-0.000888
20.1667	-0.000717
20.1833	-0.000646
20.2	-0.000572
20.2167	-0.000494
20.2333	-0.000317
20.25	-0.00027
20.2667	-0.000112
20.2833	4.6e-05
20.3	0.000245
20.3167	0.000109
20.3333	0.000247
20.35	0.000265
20.3667	0.000295
20.3833	0.000384
20.4	0.000166
20.4167	0.000207
20.4333	0.000447
20.45	0.00056
20.4667	0.000376
20.4833	3.3e-05
20.5	-0.000129
20.5167	-0.000149
20.5333	7.2e-05
20.55	0.000288
20.5667	7e-05
20.5833	6.4e-05
20.6	0.00015
20.6167	0.000128
20.6333	3.7e-05
20.65	-0.000101
20.6667	-5.1e-05
20.6833	-0.000238
20.7	-0.000613
20.7167	-0.000895
20.7333	-0.000785
20.75	-0.000582
20.7667	-0.000657
20.7833	-0.000623
20.8	-0.000196
20.8167	0.000255
20.8333	0.000669
20.85	0.001046
20.8667	0.001006
20.8833	0.00089
20.9	0.001044
20.9167	0.001178
20.9333	0.001146
20.95	0.001138
20.9667	0.001064
20.9833	0.000903
21	0.000747
21.0167	-0.000411
21.0333	-0.001006
21.05	-0.00046
21.0667	-0.000377
21.0833	-0.000618
21.1	-0.000575
21.1167	-0.000903
21.1333	-0.00081
21.15	1.8e-05
21.1667	-0.000192
21.1833	-0.000168
21.2	-0.000508
21.2167	-0.000227
21.2333	0.000357
21.25	0.000582
21.2667	6.3e-05
21.2833	0.000803
21.3	0.000321
21.3167	-0.000443
21.3333	-0.000788
21.35	-0.000371
21.3667	0.000368
21.3833	-0.000615
21.4	-0.000881
21.4167	-0.000595
21.4333	-0.000997
21.45	-0.001121
21.4667	-0.008588
21.4833	-0.001476
21.5	-0.001143
21.5167	-0.000518
21.5333	0.002234
21.55	-0.001829
21.5667	-1.1e-05
21.5833	0.014411
21.6	0.027252
21.6167	0.040978
21.6333	0.046383
21.65	0.049944
21.6667	0.045981
21.6833	0.030586
21.7	0.020168
21.7167	0.013537
21.7333	0.006132
21.75	-0.003982
21.7667	-0.014919
21.7833	-0.019388
21.8	-0.019399
21.8167	-0.017232
21.8333	-0.013158
21.85	-0.011276
21.8667	-0.0094
21.8833	-0.008495
21.9	-0.007913
21.9167	-0.006702
21.9333	-0.006362
21.95	-0.005354
21.9667	-0.003253
21.9833	-0.000841
22	-0.001618
22.0167	-0.00137
22.0333	-0.001725
22.05	-0.000865
22.0667	-0.000495
22.0833	-0.001652
22.1	-0.00143
22.1167	-0.001099
22.1333	-0.000688
22.15	-0.000136
22.1667	0.000695
22.1833	-0.000354
22.2	-0.000842
22.2167	-0.00077
22.2333	-0.000586
22.25	-0.000551
22.2667	-0.000806
22.2833	-0.001067
22.3	0.000519
22.3167	0.00017
22.3333	-0.000247
22.35	-0.000399
22.3667	-0.000251
22.3833	2.6e-05
22.4	0.000163
22.4167	0.000451
22.4333	0.000347
22.45	0.000186
22.4667	0.000232
22.4833	0.000127
22.5	-0.000231
22.5167	-0.000469
22.5333	-0.00081
22.55	-0.000662
22.5667	-0.000465
22.5833	-0.000635
22.6	-0.000747
22.6167	-0.00056
22.6333	-0.000186
22.65	-0.000305
22.6667	-0.000455
22.6833	-0.000435
22.7	-0.000501
22.7167	-0.00046
22.7333	-0.000481
22.75	-0.000764
22.7667	-0.00054
22.7833	-0.000299
22.8	-0.000139
22.8167	-4.1e-05
22.8333	0.000262
22.85	0.000191
22.8667	0.0001
22.8833	-0.000223
22.9	-0.000539
22.9167	-0.000706
22.9333	-0.000722
22.95	-0.000704
22.9667	-0.000797
22.9833	-0.000742
23	-0.000507
23.0167	-0.000453
23.0333	-0.000589
23.05	-0.000503
23.0667	-0.000502
23.0833	-0.000462
23.1	-0.00042
23.1167	-0.000208
23.1333	-0.000145
23.15	-7e-05
23.1667	-0.000324
23.1833	-0.000373
23.2	-0.000139
23.2167	6.8e-05
23.2333	6.6e-05
23.25	0.000108
23.2667	0.000152
23.2833	0.000171
23.3	0.000272
23.3167	0.000576
23.3333	-0.000317
23.35	-0.000376
23.3667	-7.1e-05
23.3833	-0.000515
23.4	-0.000274
23.4167	-0.000482
23.4333	-0.001061
23.45	-0.000422
23.4667	-0.000331
23.4833	-0.000191
23.5	-0.000325
23.5167	-0.000477
23.5333	-0.000634
23.55	-0.000468
23.5667	-0.00096
23.5833	-0.000757
23.6	-0.000162
23.6167	-0.000195
23.6333	0.000505
23.65	-0.000525
23.6667	-0.000225
23.6833	-0.000402
23.7	-0.000507
23.7167	0.000367
23.7333	-0.000691
23.75	-1.5e-05
23.7667	0.000206
23.7833	0.000803
23.8	0.000176
23.8167	-1e-06
23.8333	0.000816
23.85	0.000154
23.8667	-2.3e-05
23.8833	-1.1e-05
23.9	-3.4e-05
23.9167	5.4e-05
23.9333	0.000257
23.95	-0.00063
23.9667	-0.000549
23.9833	-0.000477
24	-0.000445
24.0167	-0.000294
24.0333	-2.1e-05
24.05	0.000212
24.0667	0.000246
24.0833	0.000151
24.1	0.000177
24.1167	0.000331
24.1333	0.000346
24.15	8.2e-05
24.1667	4.9e-05
24.1833	0.000268
24.2	0.000369
24.2167	6.1e-05
24.2333	-0.000225
24.25	-0.00037
24.2667	-0.000204
24.2833	6.5e-05
24.3	0.000336
24.3167	-0.000939
24.3333	-0.000927
24.35	-0.000874
24.3667	-0.001117
24.3833	-0.00166
24.4	-0.001004
24.4167	-0.001223
24.4333	-0.002104
24.45	-0.001423
24.4667	0.001393
24.4833	-0.001731
24.5	-0.003875
24.5167	-0.006528
24.5333	-0.00441
24.55	0.003507
24.5667	0.013714
24.5833	0.02579
24.6	0.034022
24.6167	0.035422
24.6333	0.03754
24.65	0.042669
24.6667	0.039334
24.6833	0.0379
24.7	0.025863
24.7167	0.015889
24.7333	0.008463
24.75	-0.000907
24.7667	-0.01114
24.7833	-0.014266
24.8	-0.014745
24.8167	-0.013328
24.8333	-0.011219
24.85	-0.008424
24.8667	-0.006485
24.8833	-0.00534
24.9	-0.004942
24.9167	-0.004848
24.9333	-0.00372
24.95	-0.00282
24.9667	-0.002107
24.9833	-0.000961
25	0.000608
25.0167	0.00186
25.0333	0.002064
25.05	0.00185
25.0667	0.001075
25.0833	-5.5e-05
25.1	-0.001042
25.1167	-0.000778
25.1333	-0.000222
25.15	-0.000376
25.1667	4.8e-05
25.1833	0.001072
25.2	0.001658
25.2167	0.001118
25.2333	0.000652
25.25	0.000416
25.2667	0.00023
25.2833	-6.2e-05
25.3	-0.000923
25.3167	2e-06
25.3333	-0.001313
25.35	-0.000323
25.3667	-0.000628
25.3833	-0.000249
25.4	-0.0006
25.4167	-6.7e-05
25.4333	-0.000328
25.45	-7e-05
25.4667	-9.4e-05
25.4833	0.000205
25.5	0.000126
25.5167	0.000166
25.5333	-0.000234
25.55	-0.000532
25.5667	1e-06
25.5833	-0.000476
25.6	-0.00054
25.6167	-0.000706
25.6333	-0.000372
25.65	-0.000355
25.6667	-0.000346
25.6833	-0.000442
25.7	-0.00035
25.7167	-0.000673
25.7333	-0.000439
25.75	-0.000286
25.7667	-0.000549
25.7833	0.000307
25.8	0.000561
25.8167	0.000536
25.8333	0.000812
25.85	3e-06
25.8667	1.7e-05
25.8833	0.001113
25.9	0.000566
25.9167	0.00031
25.9333	0.000289
25.95	0.000251
25.9667	-0.000103
25.9833	-0.000694
26	0.000391
26.0167	-0.000555
26.0333	-0.000249
26.05	0.000434
26.0667	0.000286
26.0833	7.1e-05
26.1	7.3e-05
26.1167	0.001044
26.1333	-0.000599
26.15	-0.000549
26.1667	-0.000589
26.1833	-0.000198
26.2	-9.8e-05
26.2167	3e-06
26.2333	0.000145
26.25	0.000264
26.2667	0.000128
26.2833	-0.000328
26.3	-0.000595
26.3167	-0.000554
26.3333	-0.000561
26.35	-0.000659
26.3667	-0.000738
26.3833	-0.000808
26.4	-0.00083
26.4167	-0.000992
26.4333	-0.000874
26.45	-0.000796
26.4667	-4.1e-05
26.4833	-0.000156
26.5	-0.000182
26.5167	0.000254
26.5333	-0.000436
26.55	-0.000363
26.5667	-6.2e-05
26.5833	-0.001291
26.6	-0.000646
26.6167	-0.00051
26.6333	-0.000105
26.65	-8.8e-05
26.6667	0.000391
26.6833	0.000753
26.7	0.000827
26.7167	0.000883
26.7333	0.000739
26.75	0.000545
26.7667	0.000234
26.7833	0.000147
26.8	0.000484
26.8167	0.000635
26.8333	0.00058
26.85	0.000767
26.8667	0.000796
26.8833	0.00075
26.9	0.000628
26.9167	0.000601
26.9333	0.000629
26.95	0.000782
26.9667	0.000668
26.9833	0.000516
27	0.000269
27.0167	0.000216
27.0333	0.000349
27.05	0.000427
27.0667	0.00059
27.0833	0.000516
27.1	0.000675
27.1167	0.000689
27.1333	0.000597
27.15	0.000471
27.1667	0.00034
27.1833	0.000253
27.2	0.000131
27.2167	0.000503
27.2333	0.000688
27.25	0.000579
27.2667	0.000544
27.2833	0.000783
27.3	0.000675
27.3167	0.000882
27.3333	0.000804
27.35	0.000741
27.3667	0.000461
27.3833	0.000123
27.4	-4.1e-05
27.4167	-0.000304
27.4333	0.000196
27.45	0.000109
27.4667	0.000163
27.4833	0.000689
27.5	-0.000214
27.5167	-0.000206
27.5333	-0.000587
27.55	0.002912
27.5667	0.020322
27.5833	0.034131
27.6	0.033672
27.6167	0.029481
27.6333	0.019789
27.65	0.026387
27.6667	0.023513
27.6833	0.017858
27.7	0.013091
27.7167	0.000162
27.7333	-0.009928
27.75	-0.016001
27.7667	-0.020958
27.7833	-0.022066
27.8	-0.021708
27.8167	-0.020664
27.8333	-0.019243
27.85	-0.016916
27.8667	-0.015263
27.8833	-0.013565
27.9	-0.012691
27.9167	-0.012301
27.9333	-0.012049
27.95	-0.01087
27.9667	-0.009308
27.9833	-0.008631
28	-0.00748
28.0167	-0.006546
28.0333	-0.005767
28.05	-0.005007
28.0667	-0.004315
28.0833	-0.003759
28.1	-0.003
28.1167	-0.002208
28.1333	-0.001823
28.15	-0.001525
28.1667	-0.001324
28.1833	-0.001124
28.2	-0.001002
28.2167	-0.000507
28.2333	0.000122
28.25	0.000466
28.2667	0.000912
28.2833	0.000106
28.3	1.9e-05
28.3167	0.000291
28.3333	-6e-06
28.35	0.000386
28.3667	-0.00046
28.3833	-0.000558
28.4	0.001007
28.4167	0.000803
28.4333	0.000344
28.45	-0.000272
28.4667	-0.000684
28.4833	-0.000753
28.5	-0.001018
28.5167	-0.001057
28.5333	-0.000918
28.55	-0.000726
28.5667	-0.00024
28.5833	-0.000292
28.6	-0.0007
28.6167	-0.001024
28.6333	-0.001369
28.65	-0.000956
28.6667	-0.000273
28.6833	-0.000488
28.7	-0.000683
28.7167	-0.000609
28.7333	-0.000754
28.75	-0.000423
28.7667	0.000167
28.7833	-0.000767
28.8	-0.000718
28.8167	-0.000945
28.8333	-0.000686
28.85	-0.000433
28.8667	-0.000524
28.8833	-0.000942
28.9	-0.001362
28.9167	-0.001385
28.9333	-0.001242
28.95	-0.000891
28.9667	-0.000333
28.9833	0.000172
29	0.000251
29.0167	6.6e-05
29.0333	9e-05
29.05	0.000183
29.0667	0.000116
29.0833	0.000239
29.1	0.000202
29.1167	0.000206
29.1333	0.000609
29.15	0.000883
29.1667	0.000869
29.1833	0.000597
29.2	0.000367
29.2167	0.000649
29.2333	0.000905
29.25	0.000704
29.2667	0.000707
29.2833	0.000493
29.3	0.000304
29.3167	0.000188
29.3333	0.000127
29.35	8.6e-05
29.3667	0.000124
29.3833	9.8e-05
29.4	1.8e-05
29.4167	-9.7e-05
29.4333	0.000253
29.45	0.00042
29.4667	0.000622
29.4833	0.000713
29.5	0.000592
29.5167	0.000618
29.5333	0.00056
29.55	0.00033
29.5667	0.000207
29.5833	0.000242
29.6	6.1e-05
29.6167	6.7e-05
29.6333	-4.8e-05
29.65	-0.000124
29.6667	0.000366
29.6833	-0.000404
29.7	-0.000555
29.7167	-0.000742
29.7333	-0.000835
29.75	-0.000557
29.7667	-0.000519
29.7833	-0.00067
29.8	0.000207
29.8167	-0.000295
29.8333	-9.5e-05
29.85	7.4e-05
29.8667	0.001163
29.8833	0.000203
29.9	0.000599
29.9167	0.000187
29.9333	0.000239
29.95	-0.000142
29.9667	-0.000459
29.9833	-0.000391
30	-0.00063
30.0167	-0.000246
30.0333	0.000424
30.05	-9.4e-05
30.0667	0.000585
30.0833	0.000561
30.1	2.6e-05
30.1167	0.00035
30.1333	-0.000176
30.15	-0.000923
30.1667	-0.00099
30.1833	-0.000861
30.2	-0.000903
30.2167	-0.000785
30.2333	-0.000777
30.25	-0.00078
30.2667	-0.000632
30.2833	-0.000425
30.3	-0.000174
30.3167	-0.000367
30.3333	-0.00029
30.35	-0.000444
30.3667	-0.000229
30.3833	5.5e-05
30.4	-3.2e-05
30.4167	-0.0001
30.4333	0.000162
30.45	-6.7e-05
30.4667	-0.000207
30.4833	0.000692
30.5	0.001309
30.5167	0.000595
30.5333	0.001324
30.55	-0.002984
30.5667	-0.009863
30.5833	0.002276
30.6	0.018664
30.6167	0.03666
30.6333	0.045154
30.65	0.044966
30.6667	0.044884
30.6833	0.03664
30.7	0.023513
30.7167	0.013015
30.7333	0.005343
30.75	-0.007519
30.7667	-0.016105
30.7833	-0.015311
30.8	-0.01448
30.8167	-0.012653
30.8333	-0.011286
30.85	-0.009749
30.8667	-0.009019
30.8833	-0.00858
30.9	-0.006769
30.9167	-0.00597
30.9333	-0.0049
30.95	-0.004355
30.9667	-0.004166
30.9833	-0.004141
31	-0.002832
31.0167	-0.00586
31.0333	-0.005178
31.05	-0.000687
31.0667	-0.000335
31.0833	-0.000236
31.1	0.00047
31.1167	-0.000399
31.1333	0.000479
31.15	0.000568
31.1667	0.000173
31.1833	0.000354
31.2	0.000219
31.2167	0.000602
31.2333	0.000609
31.25	-0.000267
31.2667	0.001058
31.2833	0.0001
31.3	5.5e-05
31.3167	0.000479
31.3333	0.000708
31.35	0.000454
31.3667	0.000297
31.3833	-0.000226
31.4	0.0002
31.4167	-0.000587
31.4333	0.000401
31.45	-0.000158
31.4667	0.000414
31.4833	0.000416
31.5	0.000814
31.5167	0.000244
31.5333	0.000522
31.55	0.001182
31.5667	0.001599
31.5833	-0.000496
31.6	-0.00069
31.6167	-0.000143
31.6333	-0.000106
31.65	0.000889
31.6667	0.001051
31.6833	9.5e-05
31.7	-0.000125
31.7167	0.000296
31.7333	0.000258
31.75	0.000175
31.7667	2e-06
31.7833	-0.000155
31.8	0.000529
31.8167	0.001197
31.8333	0.000838
31.85	-0.000257
31.8667	0.000171
31.8833	0.000318
31.9	-0.000215
31.9167	-0.000404
31.9333	-0.000299
31.95	-0.000363
31.9667	-0.000516
31.9833	-0.000193
32	4.3e-05
32.0167	-0.000116
32.0333	-0.000234
32.05	-0.000305
32.0667	-0.000184
32.0833	-3.4e-05
32.1	0.000644
32.1167	-0.000156
32.1333	0.000146
32.15	0.000164
32.1667	-0.000162
32.1833	0.000573
32.2	4e-05
32.2167	-0.000121
32.2333	3e-05
32.25	0.000841
32.2667	0.000294
32.2833	0.00083
32.3	0.000374
32.3167	-0.000112
32.3333	-0.000307
32.35	-0.000311
32.3667	-9.4e-05
32.3833	0.000113
32.4	0.0002
32.4167	0.000219
32.4333	0.000348
32.45	0.000366
32.4667	0.000187
32.4833	-8.1e-05
32.5	-0.000279
32.5167	-0.000516
32.5333	-0.000542
32.55	-0.000407
32.5667	-0.000474
32.5833	-0.000636
32.6	-0.000686
32.6167	-0.000454
32.6333	-0.000103
32.65	4e-05
32.6667	0.000275
32.6833	0.000286
32.7	2e-05
32.7167	-0.000555
32.7333	-0.000958
32.75	-0.0011
32.7667	-0.00118
32.7833	-0.000959
32.8	-0.000589
32.8167	-0.000635
32.8333	-0.000489
32.85	-0.00025
32.8667	-0.000369
32.8833	-0.000355
32.9	-9.7e-05
32.9167	-9.1e-05
32.9333	-0.000151
32.95	-0.000237
32.9667	-1.9e-05
32.9833	0.000394
33	0.000722
33.0167	0.000984
33.0333	0.001282
33.05	0.00168
33.0667	0.002013
33.0833	0.001872
33.1	0.001687
33.1167	0.001549
33.1333	0.001216
33.15	0.000835
33.1667	0.000697
33.1833	0.000466
33.2	0.000572
33.2167	0.000724
33.2333	0.000773
33.25	0.001009
33.2667	0.00132
33.2833	0.001382
33.3	0.00121
33.3167	0.001042
33.3333	0.000842
33.35	0.000577
33.3667	0.000247
33.3833	1.4e-05
33.4	0.000243
33.4167	0.000278
33.4333	0.000737
33.45	0.00148
33.4667	0.001689
33.4833	0.001811
33.5	0.001587
33.5167	0.000434
33.5333	0.001535
33.55	0.013178
33.5667	0.034863
33.5833	0.0348
33.6	0.028559
33.6167	0.021539
33.6333	0.014089
33.65	0.01086
33.6667	0.01622
33.6833	0.02237
33.7	0.022161
33.7167	0.014349
33.7333	0.005998
33.75	-0.004635
33.7667	-0.011811
33.7833	-0.014689
33.8	-0.014549
33.8167	-0.012792
33.8333	-0.011739
33.85	-0.011488
33.8667	-0.010712
33.8833	-0.00957
33.9	-0.008252
33.9167	-0.007299
33.9333	-0.006821
33.95	-0.006149
33.9667	-0.005233
33.9833	-0.004223
34	-0.003309
34.0167	-0.002692
34.0333	-0.002162
34.05	-0.00186
34.0667	-0.001665
34.0833	-0.001639
34.1	-0.001582
34.1167	-0.00147
34.1333	-0.001368
34.15	-0.001155
34.1667	-0.001331
34.1833	-0.001546
34.2	-0.00159
34.2167	-0.001663
34.2333	-0.001823
34.25	-0.00199
34.2667	-0.002176
34.2833	-0.001951
34.3	-0.001664
34.3167	-0.001385
34.3333	-0.001305
34.35	-0.001258
34.3667	-0.001128
34.3833	-0.001053
34.4	-0.001015
34.4167	-0.000914
34.4333	-0.000637
34.45	-0.000206
34.4667	-2e-05
34.4833	0.000153
34.5	0.000423
34.5167	0.00061
34.5333	0.000434
34.55	7.6e-05
34.5667	-3e-06
34.5833	0.000267
34.6	0.000621
34.6167	0.000925
34.6333	0.000939
34.65	0.000956
34.6667	0.001012
34.6833	0.001312
34.7	0.001689
34.7167	0.001752
34.7333	0.001697
34.75	0.001746
34.7667	0.001378
34.7833	0.001276
34.8	0.001427
34.8167	0.001605
34.8333	0.001706
34.85	0.001571
34.8667	0.001482
34.8833	0.001498
34.9	0.001359
34.9167	0.001215
34.9333	0.001067
34.95	0.000712
34.9667	0.00051
34.9833	0.000595
35	0.000674
35.0167	0.000538
35.0333	0.000526
35.05	0.00043
35.0667	0.000289
35.0833	0.000539
35.1	0.000913
35.1167	0.001031
35.1333	0.001032
35.15	0.000897
35.1667	0.000666
35.1833	0.000562
35.2	0.000428
35.2167	0.000177
35.2333	-3.2e-05
35.25	-0.000169
35.2667	-0.000414
35.2833	-0.000478
35.3	-0.000398
[truncated: 1,334 more rows]
